# Supplementary material for: Antimicrobial Susceptibility of Fresh Produce-Associated Enterobacteriaceae and Enterococci in Oman
Source: Foods. 2022 Oct 5;11(19):3085. doi: 10.3390/foods11193085 (PMC9562674; doi:10.3390/foods11193085)
Supplement: Supplementary file 1 [file foods-11-03085-s001.zip]

Archive with 1 entries (1 files):
- foods-1934768-supplementary.pdf
